# Supplementary material for: Effects of Low-Calorie Sweetener Restriction on Glycemic Variability and Cardiometabolic Health in Children with Type 1 Diabetes: Findings of a Pilot and Feasibility Study
Source: Nutrients. 2023 Sep 5;15(18):3867. doi: 10.3390/nu15183867 (PMC10534616; doi:10.3390/nu15183867)
Supplement: Supplementary file 1 [file nutrients-15-03867-s001.zip]

Archive with 1 entries (1 files):
- nutrients-2566753-supplementary.pdf
